# Supplementary material for: Physical Activity and Its Potential Determinants in Obese Children and Adolescents under Specialist Outpatient Care—A Pilot Cross-Sectional Study
Source: Healthcare (Basel). 2024 Jan 19;12(2):260. doi: 10.3390/healthcare12020260 (PMC10815763; doi:10.3390/healthcare12020260)
Supplement: Supplementary file 1 [file healthcare-12-00260-s001.zip]

Archive with 1 entries (1 files):
- healthcare-2757058-supplementary.pdf
